# Supplementary material for: Burrowing Behavior as Robust Parameter for Early Humane Endpoint Determination in Murine Models for Pancreatic Cancer
Source: Animals (Basel). 2025 Apr 28;15(9):1241. doi: 10.3390/ani15091241 (PMC12071103; doi:10.3390/ani15091241)
Supplement: Supplementary file 1 [file animals-15-01241-s001.zip]

Archive with 2 entries (2 files):
- Supplementary Material Table S1-5 and Fig S1_JB.pdf
- Table S6.raw_data.xlsx
