# Supplementary material for: Burrowing Behavior as Robust Parameter for Early Humane Endpoint Determination in Murine Models for Pancreatic Cancer
Source: Animals (Basel). 2025 Apr 28;15(9):1241. doi: 10.3390/ani15091241 (PMC12071103; doi:10.3390/ani15091241)
Supplement: Supplementary file 1 [file animals-15-01241-s001.zip › Table S6.raw_data.xlsx]

## Sheet: 1A
bodyweight change [%]
		orthotopic									intranvenouse							subcutanouse
		SK356	SK358	SK359	SK360	SK362	SK363	SK452	SK453	SK457	SK401	SK402	SK403	SK405	SK406	SK450	SK458	SK364	SK366	SK395	SK396	SK397	SK460	SK461
	pre	0.47	0	-1.75	-3.21	1.07	-0.74	2.13	1.5	-3.28	1.54	2.81	2.79	2.21	-0.47	5.69	0.91	0.71	-2.64	0.48	-0.49	6.02	-0.45	-2.71
	tp	4.27	7.08	1.75	-0.92	-1.79	5.56	2.98	0.38	-2.92	4.63	5.62	8.76	7.73	0	4.74	0	1.78	0	6.76	6.8	8.8	-1.35	3.62
	4	6.16	0.94	1.75	-1.38	-1.79	2.59	-0.43	-2.63	-5.84	0	10.44	5.58	9.94	-0.94	-2.84	0.61	0.71	-2.97	11.59	5.34	6.02	1.8	4.07
	3	7.11	0.47	-1.75	-9.63	-3.57	2.96	-5.96	-7.14	-4.38	5.79	6.02	5.58	11.05	-1.41	-1.42	3.03	-2.85	-2.31	7.25	8.25	4.63	5.86	9.5
	2	6.64	-0.47	-2.19	-9.17	-8.21	3.7	-8.94	-11.65	-6.57	-0.77	2.01	1.99	9.39	-0.47	-7.11	3.03	-1.42	-1.98	-5.31	5.83	8.8	-7.21	3.62
	1	0.95	-4.72	-7.89	-13.76	-10.71	3.7	-5.53	-13.53	-9.49	-6.56	0	-3.98	6.08	1.41	-14.69	-3.03	-0.71	-2.64	0	-5.83	-1.39	-2.7	8.14
	hep	-4.74	-9.91	-13.6	-13.3	-17.86	0	-11.91	-12.03	-13.14	-11.97	-0.4	-8.76	-3.87	4.23	-20.38	-5.45	-1.78	-5.28	2.9	-1.46	-1.39	-0.45	3.62

## Sheet: 1B
distress score
		orthotopic									intranvenouse							subcutanouse
		SK356	SK358	SK359	SK360	SK362	SK363	SK452	SK453	SK457	SK401	SK402	SK403	SK405	SK406	SK450	SK458	SK364	SK366	SK395	SK396	SK397	SK460	SK461
	pre	0	0	0	0	0	0	0	0	0	0	0	0	0	0	0	0	0	0	0	0	0	0	0
	tp	0	0	0	0	0	0	0	0	0	0	0	0	0	0	0	0	0	2	0	0	0	0	0
	4	0	0	0	0	0	0	0	0	0	0	0	0	0	0	0	0	0	0	0	0	0	0	0
	3	0	0	0	0	0	0	0	0	0	0	0	0	0	0	0	0	0	0	0	0	0	0	0
	2	0	0	0	0	0	0	5	6	0	0	3	0	0	0	0	0	0	0	3	0	0	0	0
	1	0	0	3	5	3	0	3	6	0	0	3	6	6	0	6	5	0	0	3	3	0	0	0
	hep	9	11	6	12	8	7	14	10	10	12	6	7	7	4	11	9	4	4	3	7	4	4	4

## Sheet: 1C
perianal temperature [°C]
		orthotopic								intravenouse						subcutanouse
		SK 356	SK 358	SK 359	SK 360	SK 362	SK 363	SK 452	SK 453	SK 401	SK 402	SK 403	SK 405	SK 406	SK 458	SK 364	SK 366	SK 395	SK 396	SK 397	SK 460	SK 461
	pre	31.2	31.2	30	31.2	30.4	30.6	32	30.1	29.9	29.3	30.1	30.5	30.5	30.9	30.5	30.7	30.8	30.8	30.8	30.6	30.5
	tp	31.7	31.8	31.3	31.8	29.7	29.8	30.3	29.1	30.3	30.8	30.5	30.9	31.2	30.3	31	30.4	29.5	30	29.8	30.3	30.4
	4								29.3
	3							30.7	30.8
	2							31.4	30.8		29.8							30.6
	1			31.4	29.4			31.4	30.3		28.6	29.9	30.5		30.2			31.7	30.1		29.8	30.2
	hep	31.4	29.2	31.2	28.6	30.6	25.5	28.4	30.5	27.4	28	28.6	29.6	28.9	29.8	30	31.8	29.7	30.3	28.1	31.3	31.4

## Sheet: 1D
burrowed pellets 2h [g]
		orthotopic				intravenous				subcutanous
		SK 360	SK 363	SK 452	SK 453	SK402	SK403	SK405	SK458	SK395	SK396	SK397	SK460
	pre	116	169	112	110	200	199	102	133	195	111	160	117
	tp	105	190	200	200	195	140	178	106	200	192	200	193
	3			0	0
	2			0	0	68
	1	7	0	0	0	0	0	4	0	7	12	8	17

## Sheet: 1E
burrowed pellets 17h [g]
		orthotopic				intravenous				subcutanous
		SK 360	SK 363	SK 452	SK 453	SK402	SK403	SK405	SK458	SK395	SK396	SK397	SK460
	pre	183	176	200	200	200	200	197	180	200	200	200	200
	tp	105	190	200	200	199	200	197	200	200	192	200	193
	3			50	0
	2			4	0	93				98
	1	21	0	0	1	0	23	4	121	97	62	72	116

## Sheet: 1F
nesting score
		orthotopic			intravenous				subcutanous
		SK 359	SK 452	SK 453	SK 402	SK 403	SK 405	SK 458	SK 396	SK 397	SK 460
	pre	5	4	6	5	6	5	5	6	6	4
	tp	4	3	6	6	3	6	4	5	4	2
	3		2	1
	2		1	2	1
	1	1	1	2	1	1	1	6	1	1	1

## Sheet: 1G
MGS score
		orthotopic					intranvenouse					subcutanous
		SK356	SK358	SK362	SK363	SK452	SK401	SK402	SK403	SK405	SK458	SK366	SK395	SK396	SK397	SK460	SK461
	pre	0	0	0	0	0	0	0	0	0	0	0	0	0	0	0	0
	tp	-0.0666667	0.0444444	0.511111	0.288889	0.511111	0.0444444	0.0444444	0.0444444	-0.0888889	0.155556	0.0222222	0.0222222	-0.0666667	0.222222	-0.0222222	0.155556
	3					0.0666667			0.4				0.0222222
	2					-0.133333		0.6	0.2	0.222222	0.177778		0.622222	0.177778	0.488889	0.333333	-0.0222222
	1	1.02222	0.644444	0.577778	0.355556	0.266667	0.755556	0.2	0	0.422222	0.377778	-0.133333	0.222222	0.177778	0.488889	0.133333	-0.0222222

## Sheet: 3A
Body weight change [%]
		vehicle					LXH-254						Erlotinib							LXH-254 + Erlotinib
		JB07	JB15	JB16	JB21	JB35	JB10	JB18	JB20	JB25	JB36	JB42	JB13	JB17	JB22	JB26	JB33	JB38	JB47	JB05	JB08	JB12	JB34	JB43	JB48
	pre	0.98	-0.44	1.36	0	-2.86	0.79	1.91	3.24	-0.79	-0.63	-3.37	2.86	-0.52	-1.42	0	1.05	-7	-2.1	0	0.54	1.56	-1	-1.86	-4.82
	tp	0	-2.68	-4.89	0.45	-2.92	1.58	7.44	-7.96	1.59	-7.3	4.25	1.43	1.04	6.54	0.86	1.77	2.12	-4.96	-6.56	10.81	-2.34	-2.35	-2.28	0
	5	-3.43	0	-5.54	-1.36	-6.03	1.58	4.19	-7.08	-1.59	-7.57	2.4	6.19	2.59	7.94	1.72	-3.85	-2.5	-6.99	-6.18	11.89	-8.98	-1.33	-10.04	-7.46
	4	-4.9	4.02	-8.14	-8.18	-5.4	-2.37	-4.65	-3.54	-2.79	-5.68	4.81	1.43	2.59	8.88	1.72	2.1	-3.5	-7.69	-3.86	4.32	-10.94	-2.33	-9.29	-8.33
	3	-4.41	2.68	-9.45	-9.55	-10.79	-7.51	-8.37	-5.75	-7.57	-7.89	8.17	0.95	1.04	8.88	1.29	-6.29	-10	-6.64	-3.86	1.62	-5.47	-3.32	-6.32	-5.26
	2	-5.39	1.79	-14.01	-11.36	-10.48	-11.46	-11.16	-5.31	-9.56	-13.88	11.54	1.43	-0.52	9.35	-5.17	-9.79	-10.5	-6.99	-4.63	-3.78	-7.03	-8.31	-4.46	-3.07
	1	-7.35	3.13	-11.4	-13.64	-12.7	-11.86	-14.42	-6.64	-11.95	-11.67	8.17	0.95	-5.7	6.54	-11.64	-12.24	-13	-11.89	-11.97	-8.11	-9.38	-8.97	-5.58	-5.7
	hep	-12.25	7.59	-8.14	-20	-16.83	-14.23	-14.88	-9.73	-16.33	-11.99	3.37	4.29	-12.44	4.21	-18.1	-16.08	-15.5	-20.63	-15.44	-7.57	-10.94	-14.62	-6.69	-7.89

## Sheet: 3B
distress score
		vehicle					LXH-254						Erlotinib							LXH-254 + Erlotinib
		JB07	JB15	JB16	JB21	JB35	JB10	JB18	JB20	JB25	JB36	JB42	JB13	JB17	JB22	JB26	JB33	JB38	JB47	JB05	JB08	JB12	JB34	JB43	JB48
	pre	0	0	0	0	0	0	0	0	0	0	0	0	0	0	0	0	0	0	0	0	0	0	0	0
	tp	0	0	0	0	0	2	0	0	0	0	2	0	0	0	0	0	0	2	0	0	0	0	0	0
	5	0	0	0	0	0	2	0	0	0	0	2	0	0	0	0	0	0	2	0	0	3	0	3	0
	4	0	0	0	0	0	2	0	0	0	0	2	0	0	0	0	0	0	2	0	0	3	0	0	0
	3	5	0	0	0	0	2	0	0	0	0	2	0	0	0	0	2	3	2	0	0	0	0	0	0
	2	5	3	0	0	5	2	3	0	0	5	2	0	0	0	0	5	3	2	0	0	0	2	0	0
	1	8	3	0	3	5	2	3	0	3	5	2	5	0	0	3	8	5	5	8	3	3	4	2	5
	hep	12	8	6	4	6	5	8	6	4	6	5	9	6	8	7	10	10	10	9	3	6	7	5	5

## Sheet: 3C
perianal temperatur [°C]
		vehicle				LXH-254					Erlotinib						LXH-254 + Erlotinib
		JB15	JB16	JB21	JB35	JB10	JB18	JB25	JB36	JB42	JB13	JB17	JB26	JB33	JB38	JB47	JB05	JB08	JB12	JB34	JB43	JB48
	pre	30.2	30	29.9	28.9	31.2	29.6	30.1	29.2	29.2	30.2	31.3	30.2	29	29.2	29.1	29.9	30.6	29.6	29.3	29.4	29.8
	tp	29.8	30.4	30.1	28.5	28.9	30.3	30.7	28.8	28.9	30.3	29.9	31	28.8	29.4	29.1	30.4	29	29.8	28.9	29.3	29.5
	5				29.1					29.2				29.7
	4				29.2					30.3				29.1
	3				29.1	30				30.8				28.9	28.8
	2	30.3		29.8	28.8	29.6	30.7		29.3	29.3			30.3	29.5	29.1	29.9				29	31.3
	1	30.8		31.2	28.4	30.1	29.7	30.3	28.7	29.8	31.4	30.6	29.8	28.8	28.3	28.6	29.3	30.4	29	28.2	29	30.2
	hep	29.5	29.9	26.4	30	28.3	29.4	29.9	28.5	30.2	30.4	30	29	28.7	27.7	28	29.6	29.5	28.8	28.2	28.8	28.6

[truncated: 16 more sheets: 3D, 3E, 3F, 3G, 5A, 5B, 5C, 5D, 5E, 5F, 7A, 7B, 7C, 7D, 7E, 7F]
